# Supplementary material for: CD38-Induced Metabolic Dysfunction Primes Multiple Myeloma Cells for NAD+-Lowering Agents
Source: Antioxidants (Basel). 2023 Feb 15;12(2):494. doi: 10.3390/antiox12020494 (PMC9952390; doi:10.3390/antiox12020494)
Supplement: Supplementary file 1 [file antioxidants-12-00494-s001.zip]

Archive with 2 entries (2 files):
- Supplementary Figures.pdf
- SUPPLEMENTARY METHODS.pdf
